# Supplementary material for: Changes in aging-induced kidney dysfunction in mice based on a metabolomics analysis
Source: Front Endocrinol (Lausanne). 2022 Sep 8;13:959311. doi: 10.3389/fendo.2022.959311 (PMC9492839; doi:10.3389/fendo.2022.959311)
Supplement: Supplementary file 1 [file Table_1.xlsx]

## Sheet: kidney Heatmap
group	young	young	young	young	young	young	old	old	old	old	old	old
sample	young 1	young 2	young 3	young 4	young 5	young 6	old1	old2	old3	old4	old5	old6
Phosphoenolpyruvate	93362.5	41251.8	76659.6	61235	58555.7	104837	42911.1	13000.7	33916.4	20322.1	25580.5	9598.8
Adenosine 5'-phosphosulfate	97430.3	97851.5	111652	73938.9	105704	84606.6	86518.9	40956.5	58157.4	50002.6	73976.5	37917.5
.beta.-hydroxypropionic acid	221763	181239	192266	225102	217443	251281	291515	358945	361456	300726	227431	277748
D-ribose 1-phosphate	108435	105827	157925	76838.9	102530	123934	97449.5	40013	63859.4	39761.9	76200.7	22002.6
alpha-D-Galactose 1-phosphate	46939.6	45675.1	64419.3	50159.1	61664.9	66946.6	33946.9	34260	49178	45173.9	25326.2	15867.4
Inosine	6.40849e+06	9.34554e+06	7.17909e+06	4.04355e+06	5.68424e+06	5.8851e+06	4.73709e+06	1.2233e+06	2.90818e+06	1.61598e+06	5.79077e+06	1.40246e+06
D-arabitol	44794.9	41143.2	28653.6	50603.7	11598.5	60276.6	92558.4	293435	133110	110819	71820.1	162582
D-galacturonic acid	1.07946e+06	643395	2.59686e+06	1.02477e+06	2.44592e+06	2.69808e+06	694534	533523	804364	737742	461267	516908
Pseudouridine	190094	161716	141790	262751	188584	260493	385478	418942	402306	230028	192921	340567
DL-threonine	1.16435e+06	604904	506362	1.01576e+06	537111	786667	1.24627e+06	1.55673e+06	1.77903e+06	1.33562e+06	768990	1.04219e+06
Fumarate	1.02933e+06	946501	834683	801956	850276	991540	1.06291e+06	907955	1.13031e+06	1.08677e+06	998953	1.08333e+06
3-Phospho-D-glycerate	149328	49175.8	103486	50067.1	83927.4	87180.2	82458.6	25425.8	22416	17709.9	61729.3	27930.6
Xanthine	1.61223e+06	1.76102e+06	1.50979e+06	1.92514e+06	2.25339e+06	1.26468e+06	2.20295e+06	1.76593e+06	2.53551e+06	2.53699e+06	1.78725e+06	2.72016e+06
Sarcosine	1.01197e+06	888927	986855	954540	748662	1.17702e+06	1.20494e+06	1.18397e+06	1.35366e+06	1.23651e+06	887388	1.14729e+06
Malate	3.25698e+06	3.01457e+06	2.84757e+06	2.51357e+06	2.55388e+06	3.04031e+06	3.37835e+06	2.71954e+06	3.88281e+06	3.326e+06	3.69431e+06	3.13698e+06
Phosphocholine	145749	205152	369204	239206	67200.5	158313	26245.7	7907.98	16945	21791.1	9339.32	7394.55
Adenosine monophosphate	402330	363989	459604	339151	328439	449028	318411	175772	333970	265629	166612	165012
Prostaglandin i2	158098	304957	141047	139006	128705	186033	675652	602386	322502	826641	128516	371261
SOPC	2.37848e+06	2.43731e+06	2.66336e+06	2.56919e+06	2.27386e+06	2.75518e+06	3.51562e+06	2.14736e+06	5.09052e+06	3.89984e+06	4.00358e+06	3.29512e+06
D-glutamine	1.34582e+06	1.66494e+06	1.67695e+06	1.54272e+06	1.64787e+06	1.69147e+06	1.70341e+06	1.33368e+06	952602	1.33494e+06	1.05939e+06	836547
L-cystine	1.65493e+06	2.12768e+06	2.18289e+06	2.33301e+06	395988	2.07026e+06	728524	177083	1.59742e+06	1.22946e+06	541500	864890
DL-Glutamic acid	4.80878e+06	3.66109e+06	5.30044e+06	4.90609e+06	3.39983e+06	4.65312e+06	4.65952e+06	1.4405e+06	3.04394e+06	4.0016e+06	1.53871e+06	2.52963e+06
Glycerophosphocholine	4.07787e+07	5.41402e+07	5.17352e+07	2.06658e+07	4.91366e+07	2.88505e+07	3.47198e+07	1.92314e+07	7.66323e+06	3.48076e+07	3.49542e+07	8.65369e+06
D-pyroglutamic acid	2.79259e+06	2.45014e+06	3.29312e+06	3.05344e+06	2.34945e+06	2.98516e+06	3.06265e+06	1.49362e+06	2.12232e+06	2.75388e+06	1.35972e+06	1.82475e+06
D-lyxose	1.80622e+06	1.44426e+06	1.54022e+06	1.80674e+06	1.70667e+06	2.04513e+06	2.58387e+06	3.14195e+06	3.22029e+06	2.56343e+06	1.89717e+06	2.39102e+06

## Sheet: kidney  KEGG  
Map_Name	enrichment	p.value	Test
D-Glutamine and D-glutamate metabolism	3.29203	0.000510468	3
Purine metabolism	2.93219	0.001169	6
FoxO signaling pathway	2.80849	0.00155421	2
Citrate cycle (TCA cycle)	2.71889	0.00191034	3
Protein digestion and absorption	2.5538	0.00279382	4
Arginine biosynthesis	2.53929	0.00288875	3
Carbon metabolism	2.5255	0.00298198	6
Pentose and glucuronate interconversions	2.30487	0.00495599	4
Alanine, aspartate and glutamate metabolism	2.29165	0.00510913	3
Glycolysis / Gluconeogenesis	2.16594	0.00682434	3
Pyruvate metabolism	2.16594	0.00682434	3
ABC transporters	2.13374	0.00734959	6
Glyoxylate and dicarboxylate metabolism	2.11963	0.00759216	4
Biosynthesis of amino acids	1.6483	0.0224753	5
Nitrogen metabolism	1.62501	0.0237134	2
Glycine, serine and threonine metabolism	1.59994	0.0251221	3
Glycerophospholipid metabolism	1.55551	0.0278286	3
cAMP signaling pathway	1.40191	0.0396361	2
Pyrimidine metabolism	1.30947	0.0490376	3

## Sheet:  urine KEGG
Map_Name	enrichment	p.value	Test
Glucagon signaling pathway	3.9541	0.000111146	5
HIF-1 signaling pathway	3.83157	0.000147379	4
Citrate cycle (TCA cycle)	3.31322	0.000486156	4
Histidine metabolism	2.7235	0.00189015	5
Pyruvate metabolism	2.57043	0.00268886	4
Glyoxylate and dicarboxylate metabolism	2.19574	0.00637181	5
Ascorbate and aldarate metabolism	1.85547	0.0139485	4
Carbon metabolism	1.66729	0.0215133	6
Taste transduction	1.64292	0.0227549	3
Pentose phosphate pathway	1.54028	0.0288216	3
Biosynthesis of amino acids	1.4505	0.0354407	6
Proximal tubule bicarbonate reclamation	1.38499	0.0412111	2

## Sheet: urine heartmap
group	young	young	young	young	young	young	young	old	old	old	old	old	old	old
sample	young 1	young 2	young 3	young 4	young 5	young 6	young 7	old1	old2	old3	old4	old5	old6	old7
DL-lactate	2.31339e+06	442770	2.7733e+06	1.4104e+06	1.53918e+06	2.29528e+06	6.19391e+06	7.84252e+06	9.38884e+06	7.28147e+06	7.2977e+06	7.01394e+06	6.83937e+06	9.06318e+06
N-acetyl-l-glutamate	205786	57508.3	183527	162226	220444	163904	107122	409408	228358	335671	419169	377476	202203	447898
D-ribose 5-phosphate	108624	24284.8	108632	155718	130757	111609	165110	411349	283557	395558	451623	178487	95638.8	430892
Glucose	160617	78118	99089.7	95040.9	8359.72	66742.6	17680.2	6371.17	15031.7	21646.7	3970.34	9686.71	6556.05	6720.16
Glycolate	145151	77128.4	150821	92040.9	269962	220208	210856	328375	291082	305819	315673	257797	152436	332818
L-threonate	3.34799e+06	1.87295e+06	4.14401e+06	2.09674e+06	6.23269e+06	6.06729e+06	5.70857e+06	8.48238e+06	7.01108e+06	8.23946e+06	8.0772e+06	6.74069e+06	3.60504e+06	8.59724e+06
Anthranilic acid (Vitamin L1)	185811	280728	474167	260864	387540	289999	150783	109039	176714	132925	103143	195862	235833	91972
Malate	1.1326e+06	1.99239e+06	1.08848e+06	2.26109e+06	237361	1.30108e+06	1.2933e+06	4.58039e+06	3.45167e+06	720712	4.94618e+06	5.96657e+06	758977	4.9511e+06
Alpha-ketoglutarate	206511	1.01803e+06	223432	248797	42822.4	261485	204767	5.18912e+06	680981	137126	5.35612e+06	3.27885e+06	165121	4.64448e+06
Pyruvaldehyde	86205	20302.1	91369.1	54562.7	90110.1	55495.1	74918.2	243609	74611.7	345917	84730.7	303967	46600.7	242512
D-Glucuronate	1.10591e+06	621834	1.49207e+06	493739	615591	1.8079e+06	1.15163e+06	695753	425778	678517	594324	523536	215980	624971
6-phosphogluconic acid	345109	184642	332177	146265	2.13209e+06	224200	937157	1.8778e+06	1.81816e+06	709228	2.40363e+06	1.46046e+06	399713	2.29439e+06
Cis-aconitate	2.57848e+06	2.64777e+06	3.27229e+06	3.40198e+06	3.94079e+06	3.51005e+06	4.07211e+06	5.04753e+06	5.29636e+06	3.29686e+06	4.99887e+06	5.30785e+06	2.37984e+06	4.95911e+06
L-Ascorbic acid	2.87521e+06	2.17015e+06	2.69162e+06	1.14208e+06	2.90991e+06	4.01503e+06	1.8518e+06	4.68729e+06	2.68492e+06	5.02292e+06	5.10963e+06	2.04918e+06	2.93818e+06	4.7692e+06
Citrate	1.35789e+07	2.41001e+07	1.07505e+07	48238.1	7.63262e+06	1.89813e+07	3.75252e+07	2.73358e+07	4.89771e+07	2.01926e+07	2.17722e+07	5.71022e+07	1.6733e+07	3.39593e+07
4-imidazoleacetic acid	138095	132660	130006	108497	234017	131551	96836.5	415919	189857	345616	414925	325480	146074	461928
3-Methylhistidine	59546.4	57527.6	74471.7	63315	141921	78346.5	142866	163681	162936	194679	175519	120168	102031	172072
1-methyl-l-histidine	640373	321114	635339	659012	87734.8	542989	826403	180378	289512	253203	217585	367058	262165	199813
Urocanate	813515	371329	830534	866780	612647	3.03804e+06	1.52466e+06	2.89494e+06	1.92914e+06	3.19573e+06	3.10182e+06	2.12236e+06	930515	3.28e+06
L-histidinol	3.20181e+06	547893	2.55575e+06	2.54017e+06	1.23518e+06	2.84092e+06	2.43395e+06	1.0026e+06	1.36738e+06	24792.9	918853	1.70495e+06	1.6866e+06	1.23122e+06

## Sheet: ROC
		samples	class	DL-lactate	N-acetyl-l-glutamate	Glucose	Glycolate	L-threonate	Anthranilic acid (Vitamin L1)	4-imidazoleacetic acid	3-Methylhistidine	Urocanate
		young1	young	2.31339e+06	205786	160617	145151	3.34799e+06	185811	138095	59546.4	813515
		young2	young	442770	57508.3	78118	77128.4	1.87295e+06	280728	132660	57527.6	371329
		young3	young	2.7733e+06	183527	99089.7	150821	4.14401e+06	474167	130006	74471.7	830534
		young4	young	1.4104e+06	162226	95040.9	92040.9	2.09674e+06	260864	108497	63315	866780
		young5	young	1.53918e+06	220444	8359.72	269962	6.23269e+06	387540	234017	141921	612647
		young6	young	2.29528e+06	163904	66742.6	220208	6.06729e+06	289999	131551	78346.5	3.03804e+06
		young7	young	6.19391e+06	107122	17680.2	210856	5.70857e+06	150783	96836.5	142866	1.52466e+06
		old1	old	7.84252e+06	409408	6371.17	328375	8.48238e+06	109039	415919	163681	2.89494e+06
		old2	old	9.38884e+06	228358	15031.7	291082	7.01108e+06	176714	189857	162936	1.92914e+06
		old3	old	7.28147e+06	335671	21646.7	305819	8.23946e+06	132925	345616	194679	3.19573e+06
		old4	old	7.2977e+06	419169	3970.34	315673	8.0772e+06	103143	414925	175519	3.10182e+06
		old5	old	7.01394e+06	377476	9686.71	257797	6.74069e+06	195862	325480	120168	2.12236e+06
		old6	old	6.83937e+06	202203	6556.05	152436	3.60504e+06	235833	146074	102031	930515
		old7	old	9.06318e+06	447898	6720.16	332818	8.59724e+06	91972	461928	172072	3.28e+06
